# Supplementary material for: Weakly haemolytic variants of Brachyspira hyodysenteriae newly emerged in Europe belong to a distinct subclade with unique genetic properties
Source: Vet Res. 2019 Mar 7;50:21. doi: 10.1186/s13567-019-0639-x (PMC6407217; doi:10.1186/s13567-019-0639-x)
Supplement: Supplementary file 1 — Additional file 1. Species identification results for the 39 isolates by various methods. [file 13567_2019_639_MOESM1_ESM.xlsx]

## Sheet: Sheet1
Additional file 1. Species identification results of the 39 isolates by various methods.
Isolate	WGS	PCR	MALDI-ToF*	Biochemical
JR88	B. hyodysenteriae	B. hyodysenteriae	B. hyodysenteriae (2.39)	n.d
BH23	B. hyodysenteriae	n.d	n.d	n.d
D28	B. hyodysenteriae	B. hyodysenteriae	n.d	B. murdochii
JR11	B. hyodysenteriae	B. hyodysenteriae	B. hyodysenteriae (2.32)	n.d
JR12	B. hyodysenteriae	B. hyodysenteriae	n.d	n.d
JR13	B. hyodysenteriae	B. hyodysenteriae	n.d	n.d
JR15	B. hyodysenteriae	B. hyodysenteriae	B. hyodysenteriae (2.30)	n.d
JR47	B. hyodysenteriae	B. hyodysenteriae	B. hyodysenteriae (2.47)	n.d
JR48	B. hyodysenteriae	B. hyodysenteriae	n.d	n.d
JR51	B. hyodysenteriae	B. hyodysenteriae	n.d	n.d
JR53	B. hyodysenteriae	B. hyodysenteriae	n.d	n.d
JR54	B. hyodysenteriae	B. hyodysenteriae	n.d	n.d
JR56	B. hyodysenteriae	B. hyodysenteriae	n.d	n.d
JR57	B. hyodysenteriae	B. hyodysenteriae	n.d	n.d
JR58	B. hyodysenteriae	B. hyodysenteriae	n.d	n.d
JR59	B. hyodysenteriae	B. hyodysenteriae	n.d	n.d
JR60	B. hyodysenteriae	B. hyodysenteriae	B. hyodysenteriae (2.41)	n.d
JR61	B. hyodysenteriae	B. hyodysenteriae	n.d	n.d
JR63	B. hyodysenteriae	B. hyodysenteriae	n.d	n.d
JR64	B. hyodysenteriae	B. hyodysenteriae	B. hyodysenteriae (2.38)	n.d
JR65	B. hyodysenteriae	B. hyodysenteriae	B. hyodysenteriae (2.23)	n.d
JR76	B. hyodysenteriae	B. hyodysenteriae	n.d	n.d
JR49	B. hyodysenteriae	B. hyodysenteriae	n.d	n.d
JR50	B. hyodysenteriae	B. hyodysenteriae	n.d	n.d
JR71	B. hyodysenteriae	B. hyodysenteriae	n.d	n.d
AWT1-5	B. hyodysenteriae	B. hyodysenteriae	B. hyodysenteriae (2.37)	B. intermedia
AWT1-3	B. hyodysenteriae	B. hyodysenteriae	B. hyodysenteriae (2.30)	B. intermedia
AWT1-6	B. hyodysenteriae	B. hyodysenteriae	B. hyodysenteriae (2.41)	B. intermedia
AWT1-7	B. hyodysenteriae	B. hyodysenteriae	n.d	B. intermedia
JR79	B. hyodysenteriae	B. hyodysenteriae	B. hyodysenteriae (2.35)	n.d
JR80	B. hyodysenteriae	B. hyodysenteriae	n.d	n.d
JR73	B. hyodysenteriae	B. hyodysenteriae	n.d	n.d
JR74	B. hyodysenteriae	B. hyodysenteriae	n.d	n.d
JR77	B. hyodysenteriae	B. hyodysenteriae	n.d	n.d
JR72	B. hyodysenteriae	B. hyodysenteriae	n.d	n.d
AWT2-4	B. hyodysenteriae	B. hyodysenteriae	n.d	n.d
JR22	B. hyodysenteriae	B. hyodysenteriae	n.d	n.d
JR31	B. hyodysenteriae	B. hyodysenteriae	n.d	n.d
JR32	B. hyodysenteriae	B. hyodysenteriae	n.d	n.d
JR42	B. hyodysenteriae	B. hyodysenteriae	n.d	n.d
JR96	B. hyodysenteriae	B. hyodysenteriae	B. hyodysenteriae (2.25)	n.d
JR97	B. hyodysenteriae	B. hyodysenteriae	B. hyodysenteriae (2.35)	n.d
JR98	B. hyodysenteriae	B. hyodysenteriae	B. hyodysenteriae (2.47)	n.d
Footnotes
* MALDI-ToF identification score given in parentheses. The custom library used encompassed the main spectra of the commercial Bruker library, the main spectra validated by Warneke et al. [24]
and spectra from B. pilosicoli P43/6/78, B. alvinipulli AN1268/3/04, B. murdochii C301, B. innocens C336, B. hampsonii genomic group III 3824-15x-/14, B. hamsponii genomic group I 5369-1x/12,
B. intermedia AN26/93, B. suanatina AN4859/03, B. hoydysenteriae B204 and B78.
n.d. = not done
