# Supplementary material for: Weakly haemolytic variants of Brachyspira hyodysenteriae newly emerged in Europe belong to a distinct subclade with unique genetic properties
Source: Vet Res. 2019 Mar 7;50:21. doi: 10.1186/s13567-019-0639-x (PMC6407217; doi:10.1186/s13567-019-0639-x)
Supplement: Supplementary file 3 — Additional file 3. Amino acid substitutions in haemolysis-associated genes present only in weakly haemolytic B. hyodysenteriae isolates. Haemolysis-associated genes are identified by locus tag of the reference genome B. hyodysenteriae WA1 and name. Amino acid substitutions are presented using the amino acid single letter code: first letter is amino acid in B. hyodysenteriae WA1, number gives position and last letter is amino acid in weakly haemolytic isolate. [file 13567_2019_639_MOESM3_ESM.xlsx]

## Sheet: Table 2
Additional file 3. Amino acid substitutions in haemolysis-associated genes present only in weakly haemolytic B. hyodysenteriae isolates.
	Clone number	Number of haemolysin genes with amino acid substitutions	BHWA1 RS01170 (tlyA)*	BHWA1 RS02195 (haemolysin III)*								BHWA1 RS02885 (haemolysin activation protein)*							BHWA1 RS04705 (Haemolysin)*
JR88	1	4																			D339Y
BH23	2	4						G30S	T47I	V49M	V79I
D28	3	4	G11C						T47I	V49M	V79I	V6I	V99I	M131V	E182D	S245T	V283I
JR11, JR12, JR13	4	4						G30S	T47I	V49M	V79I	V6I	V99I	M131V	E182D	S245T	V283I
JR15	5	2						G30S	T47I	V49M	V79I	V6I	V99I	M131V	E182D	S245T	V283I
JR51, JR53, JR54, JR56, JR57, JR58, JR59, JR60, JR63, JR64, JR76,	6	5						G30S	T47I	V49M	V79I	V6I	V99I	M131V	E182D	S245T	V283I			D252N
JR47	6	5						G30S	T47I	V49M	V79I	V6I	V99I	M131V	E182D	S245T	V283I			D252N
JR48	6	5						G30S	T47I	V49M	V79I	V6I	V99I	M131V	E182D	S245T	V283I	S450Y		D252N
JR61	6	4						G30S	T47I	V49M	V79I	V6I	V99I	M131V	E182D	S245T	V283I
JR65	6	6						G30S	T47I	V49M	V79I	V6I	V99I	M131V	E182D	S245T	V283I			D252N
JR49; JR50	7	2		A5S	I10V	S14Y	N15Y		T47I	V49M	V79I
AWT1-3, AWT1-5, AWT1-6, AWT1-7, JR71, JR79, JR80	8	3						G30S	T47I	V49M	V79I	V6I	V99I	M131V	E182D	S245T	V283I
JR73	9	5						G30S	T47I	V49M	V79I	V6I	V99I	M131V	E182D	S245T	V283I
JR74	9	5						G30S	T47I	V49M	V79I		V99I	M131V	E182D	S245T	V283I
JR77	10	4																	L98F
Weakly haemolytic isolate	Clone number	Number of haemolysin genes with amino acid substitutions	BHWA1 RS05965 (tlyB)*																BHWA1 RS06925 (tlyC)*	BHWA1 RS09085 (Haemolysin III Channel protein)*				BHWA1 RS12830 (hlyA)*
JR88	1	4	R60I																		A85E
BH23	2	4																			A85E
D28	3	4				A384T
JR11, JR12, JR13	4	4
JR15	5	2
JR51, JR53, JR54, JR56, JR57, JR58, JR59, JR60, JR63, JR64, JR76,	6	5																			A85E
JR47	6	5																		T47N	A85E
JR48	6	5																			A85E
JR61	6	4																			A85E
JR65	6	6																	E64D		A85E
JR49; JR50	7	2														L736V
AWT1-3, AWT1-5, AWT1-6, AWT1-7, JR71, JR79, JR80	8	3																			A85E
JR73	9	5		I152M	S159N			R438N	V439A	S442N	T456G	L540I	A691T	S724T	E726D		N758S	D797E			A85E			D31N
JR74	9	5		I152M	S159N			R438N	V439A	S442N	T456G	L540I	A691T	S724T	E726D		N758S	D797E			A85E			D31N
JR77	10	4		I152M	S159N		E421K	R438N	V439A	S442N	T456G	L540I	A691T	S724T	E726D		N758S	D797E				W133C	T139N
* locus tag of the reference genome B. hyodysenteriae WA1 [12]
