# Supplementary material for: Weakly haemolytic variants of Brachyspira hyodysenteriae newly emerged in Europe belong to a distinct subclade with unique genetic properties
Source: Vet Res. 2019 Mar 7;50:21. doi: 10.1186/s13567-019-0639-x (PMC6407217; doi:10.1186/s13567-019-0639-x)
Supplement: Supplementary file 4 — Additional file 4. Summary of number of SNPs identified in the promoters of haemolysin-associated genes which are present only in weakly haemolytic isolates. [file 13567_2019_639_MOESM4_ESM.xlsx]

## Sheet: Sheet1
Additional file 4. Summary of number of SNPs identified in the promoters of haemolysin-associated genes which are present only in weakly haemolytic isolates.
Weakly haemolytic isolate	Clone number	BHWA1 RS02195 (haemolysin III)*	BHWA1 RS02885 (haemolysin activation protein)*	BHWA1 RS05965 (tlyB)*
JR88	1		2 SNPs
BH23	2		2 SNPs
D28	3		2 SNPs
JR11, JR12, JR13	4		10 SNPs
JR15	5		10 SNPs
JR51, JR53, JR54, JR56, JR57, JR58, JR59, JR60, JR63, JR64	6		10 SNPs
JR76
JR47	6		10 SNPs
JR48	6		10 SNPs
JR61	6		10 SNPs
JR65	6		10 SNPs
JR49; JR50	7	10 SNPs
AWT1-3, AWT1-5, AWT1-6, AWT1-7	8		10 SNPs
JR71, JR79, JR80	8
JR73	9			4 SNPs
JR74	9			4 SNPs
JR77	10			4 SNPs
* locus tag of the reference genome B. hyodysenteriae WA1 [12]
