# Supplementary material for: Weakly haemolytic variants of Brachyspira hyodysenteriae newly emerged in Europe belong to a distinct subclade with unique genetic properties
Source: Vet Res. 2019 Mar 7;50:21. doi: 10.1186/s13567-019-0639-x (PMC6407217; doi:10.1186/s13567-019-0639-x)
Supplement: Supplementary file 5 — Additional file 5. CDSs identified by genome-wide association studies as unique to strongly or weakly haemolytic isolates. The % cover and % identity were determined by blastn. [file 13567_2019_639_MOESM5_ESM.xlsx]

## Sheet: Sheet1
Additional file 5. CDSs identified by genome wide association studies as unique to strongly or weakly haemolytic isolates. The % cover and % identity was determined by blastn.
The strongly haemolytic isolate BH718 was not included in this analysis.
WA1 locus ID	Product WA1	% Cover Brachyspira hyodysenteriae	% Identity Brachyspira hyodysenteriae	% Cover Brachyspira intermedia PWS/A	% Identity Brachyspira intermedia PWS/A	Number of strongly haemolytic isolates gene present in	Number of weakly haemolytic isolates gene present in	Number of strongly haemolytic isolates gene not present in	Number of weakly haemolytic isolates gene not present in	p value (Bonferroni corrected)
BHWA1_RS11510*	hypothetical protein	100	100	70	66	81	0	0	34	2.65581e-26
BHWA1_RS11460*	ABC transporter permease	100	100	100	91	81	0	0	34	2.65581e-26
BHWA1_RS11460*	ABC transporter permease	100	91	100	97	0	34	81	0	2.65581e-26
BHWA1_RS11455*	ABC transporter ATP-binding protein	100	83	100	96	0	34	81	0	2.65581e-26
BHWA1_RS11450*	hypothetical protein	97	77	100	91	0	34	81	0	2.65581e-26
BHWA1_RS11465*	pseudogene	84	90	97	96	0	34	81	0	2.65581e-26
BHWA1_RS13280*	pseudogene	98	81	100	99	0	34	81	0	2.65581e-26
* locus tag of the reference genome B. hyodysenteriae WA1 [12]
