# Supplementary material for: Weakly haemolytic variants of Brachyspira hyodysenteriae newly emerged in Europe belong to a distinct subclade with unique genetic properties
Source: Vet Res. 2019 Mar 7;50:21. doi: 10.1186/s13567-019-0639-x (PMC6407217; doi:10.1186/s13567-019-0639-x)
Supplement: Supplementary file 7 — Additional file 7. Summary of CDSs containing SNPs unique to weakly haemolytic isolates identified in the core genome by genome-wide association studies. CDSs identified by locus ID in the B. hyodysenteriae WA1 reference genome. [file 13567_2019_639_MOESM7_ESM.xlsx]

## Sheet: Sheet1
Additional file 7. Summary of CDSs containing SNPs unique to weakly haemolytic isolates identified in core the genome by genome wide association studies.
CDSs identified by locus ID in B. hyodysenteriae WA1 reference genome.
LocusID	Product	Number of SNPs
BHWA1_RS00220*	hypothetical protein	1
BHWA1_RS00525*	DNA mismatch repair endonuclease MutL	1
BHWA1_RS02490*	TolC family protein	10
BHWA1_RS02985*	oligoendopeptidase F	11
BHWA1_RS07025*	hypothetical protein	1
BHWA1_RS07825*	hypothetical protein	22
BHWA1_RS08815*	hypothetical protein	1
BHWA1_RS09425*	peptidase T	1
BHWA1_RS09780*	enoyl-[acyl-carrier-protein] reductase FabV	2
BHWA1_RS10910*	uronate isomerase	1
BHWA1_RS11455*	ABC transporter ATP-binding protein	1
BHWA1_RS11460*	ABC transporter permease	16
BHWA1_RS11515*	ABC transporter ATP-binding protein	1
* locus tag of the reference genome B. hyodysenteriae WA1 [12]
